# Supplementary material for: Responses in shoot elongation, carbohydrate utilization and growth recovery of an invasive species to submergence at different water temperatures
Source: Sci Rep. 2018 Jan 10;8:306. doi: 10.1038/s41598-017-18735-7 (PMC5762630; doi:10.1038/s41598-017-18735-7)
Supplement: Supplementary file 1 — Dataset 1 [file 41598_2017_18735_MOESM1_ESM.xls]

## Sheet: Figure 1 
					Figure 1. Dry mass (g) of individual non-submerged plants (closed circle) and plants submerged at water temperatures of 10°C (open circle), 20°C (closed triangle), and 30°C (open triangle) at the beginning of the treatment (0d), after 10 days of submergence (10d) and after recovery for 3 days (13d) and 6 days (16d).
					Dry mass (g)
					Duration	Control	Se		10℃	Se		20℃	Se		30℃	Se
					0d	0.408	0.0373		0.408	0.0373		0.408	0.0373		0.408	0.0373
					10d	0.917	0.0609		0.349	0.0217		0.348	0.0352		0.378	0.0343
					13d	1.254	0.104		0.49	0.0238		0.402	0.0304		0.371	0.0427
					16d	1.662	0.14		0.599	0.0386		0.548	0.0589		0.406	0.0389

## Sheet: Figure 2
		Figure 2. Stem length (cm), stem biomass (dry weight, g), and stem biomass per unit stem length (g • cm-1) of individual non-submerged (control) or submerged plants at three different water temperatures: 10°C (open circle), 20°C (closed triangle), and 30°C (open triangle) at 0d, 2d, 4d, 6d, 8d and 10d.
		(a) Stem length (cm)														(b) Stem biomass(g)														(c) Stem biomass per unit length (g/cm)
		Duration	Control	Se		10℃	Se		20℃	Se		30℃	Se			Duration	Control	SE		10℃	Se		20℃	Se		30℃	Se			Duration	Control	Se		10℃	Se		20℃	Se		30℃	Se
		0d	17.7	1.097		17.7	1.097		17.7	1.097		17.7	1.097			0d	0.17	0.0202		0.17	0.0202		0.17	0.0202		0.17	0.0202			0d	0.00963	0.000927		0.00963	0.000927		0.00963	0.000927		0.00963	0.000927
		2d	19	1.138		19.975	0.829		25.15	1.446		30.025	0.831			2d	0.209	0.0117		0.184	0.0173		0.183	0.0268		0.115	0.00876			2d	0.0111	0.000767		0.00923	0.000915		0.00724	0.000947		0.0038	0.000215
		4d	20.725	1.944		19.375	1.101		35.875	2.567		47.875	1.933			4d	0.198	0.018		0.167	0.0226		0.118	0.0154		0.163	0.0202			4d	0.00955	0.000161		0.00848	0.000738		0.00326	0.000185		0.00338	0.000288
		6d	22.625	2.297		23.625	0.809		46.7	0.816		58.1	3.887			6d	0.226	0.0251		0.181	0.0307		0.175	0.0224		0.182	0.0292			6d	0.0101	0.000947		0.0077	0.0013		0.00373	0.000441		0.00308	0.000308
		8d	27.05	1.426		23.4	0.811		50.05	6.478		52.175	1.51			8d	0.368	0.0278		0.195	0.0221		0.188	0.0155		0.158	0.00898			8d	0.0136	0.000507		0.00834	0.000884		0.00389	0.000399		0.00303	0.000101
		10d	28.375	4.629		24.225	2.42		56.075	1.838		56.375	3.431			10d	0.435	0.113		0.159	0.0398		0.177	0.00906		0.184	0.0194			10d	0.0148	0.00129		0.00631	0.000849		0.00317	0.000123		0.00325	0.000196

## Sheet: Figure 3
				Figure 3 The percent (%) dry mass of individual submerged plants that were kept under water relative to the dry mass of submerged plants with contact to free air relative to plants at the corresponding water temperatures of 10°C, 20°C and 30°C.
				Treatment	%	Se
				10°C	102.137	9.91
				20°C	123.79	5.28
				30°C	135.879	7.4

## Sheet: Figure 4
		Figure 4. Glucose (a, e & i), fructose (b, f & j), sucrose (c, g & k) and fructan (d, h & l) concentration (mg • g-1 dry mass) in non-submerged plants (control, closed circle) and submerged plants at different water temperatures: 10°C, open circle; 20°C, closed triangle; 30°C, open triangle. Different tissues were investigated separately: a-d for stems, e-h for roots, i-l for leaves.
		(a)	Duration	Control	Se		10℃	Se		20℃	Se		30℃	Se
			0d	3.9896	0.4554		3.9896	0.4554		3.9896	0.4554		3.9896	0.4554
			2d	7.6965	0.6532		6.6206	0.8242		7.5473	1.6692		3.1728	0.853
			4d	9.385	1.5758		3.6048	0.4139		5.6546	1.2566		2.0105	0.4712
			6d	7.7358	0.336		3.2671	0.534		4.1153	0.8317		0.8168	0.1791
			8d	10.356	0.6527		1.4608	0.1803		1.0053	0.173		0.589	0.0348
			10d	9.4662	0.8655		1.2985	0.0838		1.6335	0.4183		0.7304	0.0348
			re3d	10.25	0.712		5.3645	0.643		4.1609	0.263		12.0768	0.893
			re6d	13.45	1.021		17.7426	0.631		13.646	1.366		13.1474	2.295
		(b)	Duration	Control	Se		10℃	Se		20℃	Se		30℃	Se
			0d	3.1791	0.2182		3.1791	0.2182		3.1791	0.2182		3.1791	0.2182
			2d	3.8797	0.1852		9.7384	0.8169		22.2963	2.0914		6.5342	1.8602
			4d	6.275	0.9537		13.2254	0.2176		14.5762	0.3325		0.7225	0.2176
			6d	4.7357	0.4513		11.2856	2.0038		6.8876	1.3212		0.5026	0.048
			8d	7.8928	0.5589		6.1467	0.6826		3.487	0.9941		0.4712	0.0737
			10d	5.4033	0.1257		3.8535	0.2932		3.8849	1.3154		0.4241	0.0090473
			re3d	6.354	0.452		8.8084	0.697		6.3451	0.572		16.3124	1.442
			re6d	5.326	0.521		13.5007	0.763		15.5084	1.228		15.7829	3.255
		(c)	Duration	Control	Se		10℃	Se		20℃	Se		30℃	Se
			0d	16.8632	1.2512		16.8632	1.2512		16.8632	1.2512		16.8632	1.2512
			2d	18.5187	0.8281		12.5186	0.8853		10.5474	0.2408		6.6991	1.0372
			4d	23.4037	1.4633		15.8485	1.1272		5.4347	1.3912		4.8221	2.8421
			6d	20.1052	0.573		9.7541	0.81		5.9059	0.8317		2.199	0.3571
			8d	29.1839	2.3845		19.25	2.3752		14.0108	2.2403		1.6414	0.1963
			10d	30.8174	2.5287		13.5082	1.3736		8.9531	2.7024		2.7802	0.2271
			re3d	31.25	2.235		25.5148	2.311		26.8692	1.475		32.1036	3.936
			re6d	36.45	2.213		29.58	1.715		18.5684	1.654		25.259	2.951
		(d)	Duration	Control	Se		10℃	Se		20℃	Se		30℃	Se
			0d	344.986	23.3871		344.986	23.3871		344.986	23.3871		344.986	23.3871
			2d	303.258	1.8175		276.32	15.2597		165.145	17.3421		80.7034	15.384
			4d	279.046	18.3227		288.289	15.9334		30.4287	5.5481		7.8798	1.1745
			6d	267.509	35.4942		198.68	45.7717		59.3456	9.0488		5.7999	1.591
			8d	280.26	11.1245		150.213	34.1543		34.0571	19.3497		7.2842	0.6079
			10d	364.414	12.0385		115.738	6.7511		15.9703	4.6976		4.0407	0.1642
			re3d	390.241	12.36		208.84	19.557		30.4317	4.848		22.4105	3.071
			re6d	425.67	14.35		254.999	30.31		98.8254	8.602		14.7666	1.752
		(e)	Duration	Control	Se		10℃	Se		20℃	Se		30℃	Se
			0d	7.6462	0.3393		7.6462	0.3393		7.6462	0.3393		7.6462	0.3393
			2d	8.9138	0.666		6.7541	0.6962		5.1519	0.1845		4.2488	0.2428
			4d	11.3249	0.2132		5.6898	0.573		4.6493	0.3267		3.2671	0.0733
			6d	14.5056	0.961		4.5708	0.4884		4.1467	0.5406		2.3325	0.0535
			8d	13.5082	1.0367		0.6911	0.0405		1.2487	0.0236		2.1126	0.3545
			10d	12.7333	1.1728		1.2644	0.1891		1.0131	0.1128		0.7147	0.0432
			re3d	13.25	1.021		6.142	0.483		3.4305	0.326		8.3088	0.816
			re6d	15.26	0.921		19.2717	0.612		6.5347	1.086		10.706	0.734
		(f)	Duration	Control	Se		10℃	Se		20℃	Se		30℃	Se
			0d	9.129	0.6291		9.129	0.6291		9.129	0.6291		9.129	0.6291
			2d	8.7175	0.6024		9.4479	0.6545		13.7359	0.5662		19.8224	1.2341
			4d	11.5605	0.1905		6.7619	0.3729		4.953	0.4057		1.6545	0.2087
			6d	13.0212	0.9498		5.0263	0.4398		3.0786	0.2513		1.2566	0.2011
			8d	14.9846	0.6819		3.3927	0.5559		1.1937	0.1422		0.9032	0.1951
			10d	11.749	0.5747		1.8299	0.2787		0.9267	0.193		0.6518	0.0607
			re3d	12.356	0.321		10.6392	0.342		5.3972	0.329		9.3013	0.425
			re6d	13.256	0.452		19.2674	0.808		8.2009	0.804		11.2636	0.601
		(g)	Duration	Control	Se		10℃	Se		20℃	Se		30℃	Se
			0d	30.5599	1.6447		30.5599	1.6447		30.5599	1.6447		30.5599	1.6447
			2d	31.25	1.9356		9.1416	1.2603		8.9766	0.5334		19.0135	2.4321
			4d	37.5244	2.564		12.4244	2.3769		6.8954	0.8121		7.9635	5.2797
			6d	37.9956	4.246		12.0474	1.823		3.0707	0.5748		1.555	0.0552
			8d	36.6605	3.6886		24.2519	5.4143		4.8142	1.3263		1.0524	0.2475
			10d	39.5035	2.8498		12.283	0.9012		4.0289	0.5045		2.6545	0.7861
			re3d	42.56	2.956		40.0043	1.145		31.2412	1.609		43.6628	0.781
			re6d	45.26	3.212		59.0675	5.802		32.9243	2.263		48.1539	0.432
		(h)	Duration	Control	Se		10℃	Se		20℃	Se		30℃	Se
			0d	102.656	7.6421		102.656	7.6421		102.656	7.6421		102.656	7.6421
			2d	138.514	15.8419		77.4206	7.7985		82.71	5.8838		34.3869	3.6054
			4d	151.056	12.1982		108.521	11.6854		20.2583	1.8629		4.7279	1.0986
			6d	180.265	18.6638		72.0173	5.2933		34.6068	4.1494		6.597	1.1952
			8d	160.25	9.7736		56.3678	6.1941		8.4662	1.2243		8.8785	1.4388
			10d	206.848	12.7212		39.904	4.5266		5.5341	1.4057		2.2356	0.6992
			re3d	220.346	12.23		34.4899	4.199		21.4279	2.882		21.7889	1.568
			re6d	254.326	13.25		77.644	4.581		46.8809	7.088		13.3818	0.585
		(i)	Duration	Control	Se		10℃	Se		20℃	Se		30℃	Se
			0d	4.0587	0.4984		4.0587	0.4984		4.0587	0.4984		4.0587	0.4984
			2d	8.8903	0.7992		3.4451	0.3251		3.1728	0.5274		3.4634	0.2808
			4d	8.7332	0.534		2.9529	0.3309		3.2357	0.5206		2.4817	0.1885
			6d	8.5997	0.3261		2.5236	0.3547		3.3378	0.571		1.3351	0.1803
			8d	10.6887	0.4365		2.6309	0.4303		0.9503	0.1157		1.0602	0.1448
			10d	9.4557	0.8278		2.1048	0.6185		0.5733	0.0486		0.5105	0.0432
			13d	11.23	0.762		4.2082	0.555		4.6098	0.319		14.4336	1.362
			16d	12.35	0.813		10.2796	0.667		5.6885	0.831		10.6058	0.625
		(j)	Duration	Control	Se		10℃	Se		20℃	Se		30℃	Se
			0d	2.8399	0.4746		2.8399	0.4746		2.8399	0.4746		2.8399	0.4746
			2d	5.8274	0.4704		4.131	0.5547		4.6336	0.6907		5.6703	0.5202
			4d	6.3693	0.3305		3.754	0.4223		2.2409	0.1853		1.0786	0.2747
			6d	6.9897	0.3696		4.3875	0.6907		1.5707	0.1445		1.2566	0.1276
			8d	7.5473	0.2383		3.2462	0.1166		0.9738	0.1034		0.4555	0.103
			10d	10.3039	0.7661		3.5812	1.0619		0.9032	0.1546		0.3456	0.0667
			13d	11.256	0.826		6.85	0.863		11.4271	0.594		24.1561	1.832
			16d	10.965	0.724		9.4937	1.143		9.9408	1.458		19.9461	1.03
		(k)	Duration	Control	Se		10℃	Se		20℃	Se		30℃	Se
			0d	18.7732	1.587		18.7732	1.587		18.7732	1.587		18.7732	1.587
			2d	21.079	3.2021		10.2097	0.6828		9.0944	1.0162		14.6077	1.057
			4d	15.6286	0.7243		15.1417	1.1545		6.7305	0.599		6.5106	1.7462
			6d	13.7281	1.0484		8.5133	1.4447		5.3954	0.2984		2.7645	0.283
			8d	23.4979	0.947		16.1627	1.7446		8.0028	0.9638		3.542	0.4621
			10d	30.7389	4.8423		13.1783	1.3859		6.1651	1.1508		4.8064	0.5369
			13d	32.56	2.368		28.9604	1.202		45.1491	2.044		64.0682	2.097
			16d	34.56	3.212		25.0688	1.344		24.6782	2.618		50.9256	2.494
		(l)	Duration	Control	Se		10℃	Se		20℃	Se		30℃	Se
			0d	35.1212	1.3867		35.1212	1.3867		35.1212	1.3867		35.1212	0.3867
			2d	25.1472	1.9221		33.362	1.4627		17.592	0.17		23.7492	0.5367
			4d	23.6079	1.6941		28.2729	1.247		8.2188	0.845		19.353	0.7219
			6d	19.0214	1.362		23.9691	1.7554		11.1325	0.4589		18.3342	0.9231
			8d	23.254	1.3932		28.5792	1.9979		13.1666	0.7352		13.0016	0.6087
			10d	29.176	1.4182		21.7387	1.8778		7.1468	0.2086		5.7174	0.2103
			13d	35.261	1.321		7.9588	1.444		8.938	0.091		9.2235	0.978
			16d	37.215	1.124		15.4858	1.231		16.9278	0.631		8.5284	0.463

## Sheet: Figure 5
				Figure 5. Starch concentrations (mg • g-1 dry mass) in leaves of non-submerged plants (control, closed circle) and submerged plants at different water temperatures: 10°C, open circle; 20°C, closed triangle; 30°C, open triangle.
				Duration	Control	Se		10℃	Se		20℃	Se		30℃	Se
				0d	6.9	0.7731		6.9	0.7731		6.9	0.7731		6.9	0.7731
				2d	5.9458	0.5689		1.6415	0.4743		1.0857	0.1159		1.2303	0.5138
				4d	7.007	0.1611		0.6235	0.1206		0.5492	0.1093		0.3414	0.054
				6d	4.5601	0.7892		0.3337	0.1617		0.1178	0.034		0.0965	0.0157
				8d	5.5141	0.3325		0.3304	0.1791		0.1416	0.0228		0.0975	0.0287
				10d	5.1496	0.8641		0.2604	0.1223		0.1076	0.0131		0.0572	0.0275
				13d	5.8778	0.724		3.8711	0.3137		2.9258	0.12		2.8567	0.1999
				16d	6.4378	0.842		3.2733	0.3405		3.0577	0.3488		4.9388	0.3544

## Sheet: Figure 6
			Figure 6. Respiration rate (mg O2 • g-1 dry mass • h-1) of individual non-submerged plants (control, closed circle) and submerged plants at three different water temperatures: 10°C (open circle), 20°C (closed triangle), and 30°C (open triangle).
				Duration	Control	Se		10℃	Se		20℃	Se		30℃	Se
				0d	1.7799	0.102		1.7799	0.102		1.7799	0.102		1.7799	0.102
				2d	1.8209	0.0765		0.7713	0.0876		0.9927	0.0655		1.4457	0.0747
				4d	2.1156	0.0564		0.4385	0.0222		0.6909	0.0276		1.0387	0.0828
				6d	1.7976	0.151		0.3154	0.0279		0.5478	0.0288		0.5247	0.0637
				8d	1.5832	0.0583		0.3138	0.0459		0.3926	0.0304		0.467	0.0226
				10d	1.222	0.0325		0.2496	0.0384		0.3442	0.0183		0.3988	0.0147
				13d	1.3658	0.117		1.2856	0.0572		1.1025	0.0688		0.7749	0.101
				16d	1.2708	0.101		1.2164	0.079		1.0463	0.0717		0.7584	0.108
